# Supplementary material for: Role of Poly(ADP-Ribose) Polymerase (PARP) Enzyme in the Systemic Acquired Acclimation Induced by Light Stress in Phaseolus vulgaris L. Plants
Source: Plants (Basel). 2022 Jul 18;11(14):1870. doi: 10.3390/plants11141870 (PMC9316121; doi:10.3390/plants11141870)
Supplement: Supplementary file 1 [file plants-11-01870-s001.zip]

Archive with 1 entries (1 files):
- plants-1788015-supplementary.pdf
